# Supplementary material for: ‘Citizens’ Attitudes Under Covid19’, a cross-country panel survey of public opinion in 11 advanced democracies
Source: Sci Data. 2022 Mar 28;9:108. doi: 10.1038/s41597-022-01249-x (PMC8960763; doi:10.1038/s41597-022-01249-x)
Supplement: Supplementary file 1 — Appendix - A [file 41597_2022_1249_MOESM1_ESM.xlsx]

## Sheet: Sheet1
APPENDIX A: Weighting of quota samples of the CAUCP panel
Table 1 - Weighting Australia1
	W1					W2					W3					W4
	Unweighted basis	%	Weighting coef.	Weighted basis	Population Target	Unweighted basis	%	Weighting coef.	Weighted basis	Population Target	Unweighted basis	%	Weighting coef.	Weighted basis	Population Target	Unweighted basis	%	Weighting coef.	Weighted basis	Population Target
TOTAL	1003	1	1	1003	1	1007	1	1	1007	1	1003	1	1	1003	1	1006	1	1	1006	1
Gender														3
Male	497	0.497	1.03	512	0.51	500	0.497	1.028	514	0.51	477	0.476	1.073	512	0.51	499	0.496	1.028	513	0.51
Female	506	0.504	0.97	491	0.49	507	0.504	0.972	493	0.49	526	0.524	0.933	491	0.49	507	0.504	0.972	493	0.49
Age
18 - 35	334	0.292	0.961	321	0.32	294	0.292	1.095	322	0.32	289	0.288	1.111	321	0.32	309	0.307	1.042	322	0.32
36 - 55	355	0.393	1.073	381	0.38	396	0.393	0.967	383	0.38	403	0.402	0.945	381	0.38	391	0.389	0.977	382	0.38
56+	314	0.315	0.959	301	0.3	317	0.315	0.953	302	0.3	311	0.31	0.968	301	0.3	306	0.304	0.987	302	0.3
Region
New South Wales	317	0.321	1.013	321	0.32	323	0.321	0.997	322	0.32	327	0.326	0.982	321	0.32	331	0.329	0.973	322	0.32
Victoria	242	0.246	0.996	241	0.24	248	0.246	0.976	242	0.24	250	0.249	0.964	241	0.24	252	0.251	0.956	241	0.24
Queensland	200	0.199	1.005	201	0.2	200	0.199	1.005	201	0.2	190	0.189	1.058	201	0.2	183	0.182	1.098	201	0.2
South Australia	86	0.085	0.93	80	0.08	86	0.085	0.942	81	0.08	84	0.084	0.952	80	0.08	90	0.09	0.889	80	0.08
Western Australia	117	0.113	0.94	110	0.11	114	0.113	0.974	111	0.11	115	0.115	0.957	110	0.11	108	0.107	1.028	111	0.11
Northern Territory	4	0.004	2.5	10	0.01	4	0.004	2.5	10	0.01	3	0.003	3.333	10	0.01	7	0.007	1.429	10	0.01
Tasmania	26	0.022	1.154	30	0.03	22	0.022	1.364	30	0.03	24	0.024	1.25	30	0.03	22	0.022	1.364	30	0.03
Australian Capital Territory	11	0.01	0.909	10	0.01	10	0.01	1	10	0.01	10	0.01	1	10	0.01	13	0.013	0.769	10	0.01
Gross Annual Income
<20800	90	0.107	1.411	127	0.127	108	0.107	1.185	128	0.127	100	0.1	1.27	127	0.127	97	0.096	1.32	128	0.127
20800-52000	257	0.263	1.043	268	0.268	265	0.263	1.015	269	0.268	277	0.276	0.968	268	0.268	267	0.265	1.007	269	0.268
52000-83200	228	0.218	0.925	211	0.211	219	0.218	0.968	212	0.211	214	0.213	0.986	211	0.211	222	0.221	0.955	212	0.211
83200-124800	222	0.208	0.892	198	0.197	209	0.208	0.947	198	0.197	212	0.211	0.934	198	0.197	231	0.23	0.857	198	0.197
>1248000	206	0.205	0.961	198	0.198	206	0.205	0.966	199	0.198	200	0.199	0.99	198	0.198	189	0.188	1.053	199	0.198
State confinement
Confined						909	0.903	0.997	906	0.9
Not totally confined						0	0	0	0	0
Not confined						98	0.097	1.031	101	0.1
1. Population targets are identified based on the data of The Australian Bureau of Statistics (ABS).
Table 2 - Weighting Austria2
	W1					W2					W3					W4
	Unweighted basis	%	Weighting coef.	Weighted basis	Population Target	Unweighted basis	%	Weighting coef.	Weighted basis	Population Target	Unweighted basis	%	Weighting coef.	Weighted basis	Population Target	Unweighted basis	%	Weighting coef.	Weighted basis	Population Target
TOTAL	1000	1	1	1000	1	1000	1	1	1000	1	1011	1	1	1011	1	994	1	1	994	1
Gender
Male	494	0.494	0.977	483	0.483	494	0.494	0.977	483	0.483	536	0.53	0.91	488	0.483	494	0.497	0.971	480	0.483
Female	506	0.506	1.023	517	0.517	506	0.506	1.023	517	0.517	475	0.47	1.101	523	0.517	500	0.503	1.029	514	0.517
Age
18 - 34	274	0.274	0.971	266	0.266	263	0.263	1.011	266	0.266	258	0.255	1.042	269	0.266	262	0.264	1.009	264	0.266
35 - 49	251	0.251	1.097	275	0.275	282	0.282	0.977	275	0.275	273	0.27	1.02	278	0.275	270	0.272	1.014	274	0.275
50 - 59	175	0.175	0.977	171	0.171	181	0.181	0.945	171	0.171	202	0.2	0.856	173	0.171	180	0.181	0.944	170	0.171
60 -	300	0.3	0.959	288	0.288	274	0.274	1.05	288	0.288	278	0.275	1.046	291	0.288	282	0.284	1.014	286	0.288
Occupation
Managers and Professionals / White Collar	131	0.131	0.95	124	0.124	126	0.126	0.988	124	0.124	151	0.149	0.834	126	0.124	138	0.139	0.897	124	0.124
Technicians, Clerks, Service Workers / Service Workers	292	0.292	0.956	279	0.279	297	0.297	0.94	279	0.279	297	0.294	0.95	282	0.279	293	0.295	0.947	278	0.279
Workers, Elementary Occupations, Armed Forces / Blue Collar	155	0.155	1.219	189	0.189	127	0.127	1.487	189	0.189	123	0.122	1.553	191	0.189	144	0.145	1.304	188	0.189
Inactive / Unemployed / Not working	422	0.422	0.966	407	0.407	450	0.45	0.905	407	0.407	440	0.435	0.936	412	0.407	419	0.422	0.967	405	0.407
Region
OSTÖSTERREICH	476	0.476	0.91	433	0.433	477	0.477	0.908	433	0.433	507	0.501	0.864	438	0.433	478	0.481	0.901	431	0.433
SÜDÖSTERREICH	169	0.169	1.252	212	0.212	185	0.185	1.144	212	0.212	169	0.167	1.266	214	0.212	190	0.191	1.107	210	0.212
WESTÖSTERREICH	355	0.355	1.001	355	0.355	338	0.338	1.051	355	0.355	335	0.331	1.072	359	0.355	326	0.328	1.083	353	0.355
Population density
Densely populated area	378	0.378	0.797	301	0.301	365	0.365	0.825	301	0.301	372	0.368	0.818	304	0.301	364	0.366	0.822	299	0.301
Intermediate density area	296	0.296	0.976	289	0.289	295	0.295	0.979	289	0.289	328	0.324	0.89	292	0.289	319	0.321	0.9	287	0.289
Thinly populated area	326	0.326	1.258	410	0.41	340	0.34	1.206	410	0.41	311	0.308	1.333	415	0.41	311	0.313	1.311	408	0.41
2. Population targets are identified based on the data of the European Labour Force Survey (EU LFS - Eurostat).
Table 3 - Weighting Brazil3
	W1		W2					W3					W4
			Unweigthed basis	%	Weighting coef.	Weighted basis	Population Target	Unweigthed basis	%	Weighting coef.	Weighted basis	Population Target	Unweigthed basis	%	Weighting coef.	Weighted basis	Population Target
TOTAL			1000	1	1	1000	1	1000	1	1	1000	1	1029	1	1	1029	1
Gender
Male			479	0.479	0.994	476	0.476	476	0.476	1	476	0.476	455	0.442	1.077	490	0.476
Female			521	0.521	1.006	524	0.524	524	0.524	1	524	0.524	574	0.558	0.939	539	0.524
Age
18 - 24			148	0.148	1.003	148	0.148	150	0.15	0.989	148	0.148	164	0.159	0.931	153	0.148
25 - 34			212	0.212	0.985	209	0.209	220	0.22	0.949	209	0.209	226	0.22	0.951	215	0.209
35 - 44			200	0.2	1.002	200	0.2	222	0.222	0.903	200	0.2	223	0.217	0.925	206	0.2
45 - 54			179	0.179	0.983	176	0.176	185	0.185	0.951	176	0.176	183	0.178	0.99	181	0.176
55 - 64			133	0.133	0.998	133	0.133	130	0.13	1.021	133	0.133	135	0.131	1.011	137	0.133
65 -			128	0.128	1.044	134	0.134	93	0.093	1.438	134	0.134	98	0.095	1.404	138	0.134
Occupation
Active			607	0.607	1.021	620	0.62	645	0.645	0.961	620	0.62	645	0.627	0.989	638	0.62
Inactive			393	0.393	0.967	380	0.38	355	0.355	1.07	380	0.38	384	0.373	1.018	391	0.38
Region
Norte			74	0.074	1.054	78	0.078	45	0.045	1.733	78	0.078	39	0.038	2.058	80	0.078
Nordeste			266	0.266	0.996	265	0.265	260	0.26	1.019	265	0.265	285	0.277	0.957	273	0.265
Sudeste			436	0.436	0.995	434	0.434	464	0.464	0.935	434	0.434	476	0.463	0.938	447	0.434
Sul			149	0.149	0.993	148	0.148	154	0.154	0.961	148	0.148	149	0.145	1.022	152	0.148
Centro-Oeste			75	0.075	1	75	0.075	77	0.077	0.974	75	0.075	80	0.078	0.965	77	0.075
Town size
Less than 50,000 inhab.			131	0.131	2.061	270	0.27	113	0.113	2.389	270	0.27	126	0.122	2.205	278	0.27
50,001 - 500,000 inhab.			322	0.322	1.304	420	0.42	321	0.321	1.308	420	0.42	327	0.318	1.322	432	0.42
More than 500,000 inhab.			547	0.547	0.567	310	0.31	566	0.566	0.548	310	0.31	576	0.56	0.554	319	0.31
3. Population targets are identified based on the data of the Pesquisa Nacional Por Amostra de Domicilios (PNAD).
Table 4 - Weighting France4
	W1					W2					W3					W4
	Unweighted basis	%	Weighting coef.	Weighted basis	Population Target	Unweighted basis	%	Weighting coef.	Weighted basis	Population Target	Unweighted basis	%	Weighting coef.	Weighted basis	Population Target	Unweighted basis	%	Weighting coef.	Weighted basis	Population Target
TOTAL	1999	1	1	1999	1	2014	1	1	2014	1	2007	1	1	2007	1	2121	1	1	2121	1
Gender * Age
Man / 18-34	92	0.046	2.583	238	0.119	169	0.084	1.417	239	0.119	139	0.069	1.716	239	0.119	137	0.065	1.84	252	0.119
Man / 35-49	189	0.095	1.289	244	0.122	187	0.093	1.313	245	0.122	176	0.088	1.39	245	0.122	179	0.084	1.444	258	0.122
Man / 50-64	316	0.158	0.79	250	0.125	293	0.145	0.858	251	0.125	296	0.147	0.847	251	0.125	319	0.15	0.83	265	0.125
Man / 65+	361	0.181	0.592	214	0.107	314	0.156	0.686	215	0.107	330	0.164	0.65	215	0.107	360	0.17	0.63	227	0.107
Woman / 18-34	138	0.069	1.794	248	0.124	259	0.129	0.963	249	0.124	195	0.097	1.275	249	0.124	208	0.098	1.263	263	0.124
Woman / 35-49	285	0.143	0.897	256	0.128	229	0.114	1.125	258	0.128	229	0.114	1.121	257	0.128	258	0.122	1.051	271	0.128
Woman / 50-64	309	0.155	0.879	272	0.136	291	0.144	0.94	274	0.136	328	0.163	0.831	273	0.136	337	0.159	0.855	288	0.136
Woman / 65+	309	0.155	0.905	280	0.14	272	0.135	1.036	282	0.14	314	0.156	0.894	281	0.14	323	0.152	0.918	297	0.14
Occupation
Farmer / Independant	59	0.03	2.236	132	0.066	83	0.041	1.602	133	0.066	77	0.038	1.72	132	0.066	75	0.035	1.867	140	0.066
Manager	266	0.133	0.977	260	0.13	306	0.152	0.856	262	0.13	274	0.137	0.952	261	0.13	283	0.133	0.974	276	0.13
Intermediate manager	271	0.136	1.136	308	0.154	320	0.159	0.969	310	0.154	320	0.159	0.966	309	0.154	309	0.146	1.057	327	0.154
Employee	286	0.143	0.748	214	0.107	255	0.127	0.845	216	0.107	232	0.116	0.926	215	0.107	290	0.137	0.783	227	0.107
Blue-collar worker	276	0.138	1.188	328	0.164	234	0.116	1.412	330	0.164	219	0.109	1.503	329	0.164	247	0.116	1.408	348	0.164
Pensioner	751	0.376	0.889	668	0.334	699	0.347	0.962	673	0.334	773	0.385	0.867	670	0.334	813	0.383	0.871	708	0.334
Other inactive	90	0.045	1	90	0.045	117	0.058	0.775	91	0.045	112	0.056	0.806	90	0.045	104	0.049	0.918	95	0.045
Highest Diploma
Lower than high school	563	0.282	0.93	523	0.262	529	0.263	0.996	527	0.262	569	0.284	0.928	528	0.263	601	0.283	0.938	564	0.266
Higher than high school	1436	0.718	1.028	1476	0.738	1485	0.737	1.001	1487	0.738	1438	0.716	1.029	1479	0.737	1520	0.717	1.024	1557	0.734
Region
Île-de-France	330	0.165	0.982	324	0.162	331	0.164	0.987	327	0.162	293	0.146	1.111	325	0.162	308	0.145	1.117	344	0.162
Centre-Val de Loire	75	0.038	1.094	82	0.041	81	0.04	1.02	83	0.041	78	0.039	1.056	82	0.041	82	0.039	1.062	87	0.041
Bourgogne-Franche-Comté	72	0.036	1.251	90	0.045	77	0.038	1.178	91	0.045	78	0.039	1.159	90	0.045	89	0.042	1.073	96	0.045
Normandie	109	0.055	0.991	108	0.054	117	0.058	0.93	109	0.054	110	0.055	0.986	108	0.054	115	0.054	0.997	115	0.054
Hauts-de-France	190	0.095	1	190	0.095	206	0.102	0.93	192	0.095	206	0.103	0.926	191	0.095	213	0.1	0.947	202	0.095
Grand-Est	200	0.1	0.87	174	0.087	177	0.088	0.991	175	0.087	190	0.095	0.92	175	0.087	194	0.091	0.952	185	0.087
Pays de la Loire	117	0.059	1.043	122	0.061	136	0.068	0.904	123	0.061	118	0.059	1.039	123	0.061	129	0.061	1.004	130	0.061
Bretagne	107	0.054	1.029	110	0.055	117	0.058	0.948	111	0.055	115	0.057	0.961	110	0.055	125	0.059	0.934	117	0.055
Nouvelle Aquitaine	220	0.11	0.882	194	0.097	198	0.098	0.988	196	0.097	222	0.111	0.878	195	0.097	227	0.107	0.907	206	0.097
Occitanie	188	0.094	1	188	0.094	199	0.099	0.952	190	0.094	199	0.099	0.949	189	0.094	215	0.101	0.928	200	0.094
Auvergne-Rhône-Alpes	246	0.123	0.992	244	0.122	233	0.116	1.056	246	0.122	255	0.127	0.961	245	0.122	265	0.125	0.977	259	0.122
PACA + Corse	145	0.073	1.187	172	0.086	142	0.071	1.221	173	0.086	143	0.071	1.208	173	0.086	159	0.075	1.148	183	0.086
Town size
Less than 2000 inhab.	458	0.229	1.096	502	0.251	467	0.232	1.082	506	0.251	499	0.249	1.01	504	0.251	536	0.253	0.993	532	0.251
2.000-9.999 inhab.	286	0.143	0.937	268	0.134	276	0.137	0.978	270	0.134	271	0.135	0.992	269	0.134	293	0.138	0.97	284	0.134
10.000-49.999 inhab.	249	0.125	0.963	240	0.12	253	0.126	0.955	242	0.12	261	0.13	0.923	241	0.12	261	0.123	0.975	255	0.12
50.000-199.999 inhab.	257	0.129	0.964	248	0.124	278	0.138	0.898	250	0.124	270	0.135	0.922	249	0.124	274	0.129	0.96	263	0.124
200.000+ inhab.	749	0.375	0.99	742	0.371	740	0.367	1.01	747	0.371	706	0.352	1.055	745	0.371	757	0.357	1.039	787	0.371
4. Population targets are identified based on the data of the Recensement de la population (INSEE).
Table 5 -Weighting Germany5
	W1					W2					W3					W4
	Unweighted basis	%	Weighting coef.	Weighted basis	Population Target	Unweighted basis	%	Weighting coef.	Weighted basis	Population Target	Unweighted basis	%	Weighting coef.	Weighted basis	Population Target	Unweighted basis	%	Weighting coef.	Weighted basis	Population Target
TOTAL	1501	1	1	1501	1	2000	1	1	2000	1	2016	1	1	2016	1	2091	1	1	2091	1
Gender
Male	798	0.532	0.922	736	0.49	1024	0.512	0.957	980	0.49	965	0.479	1.024	988	0.49	1003	0.48	1.022	1025	0.49
Female	703	0.468	1.088	765	0.51	976	0.488	1.045	1020	0.51	1051	0.521	0.978	1028	0.51	1088	0.52	0.98	1066	0.51
Age
18 - 34	222	0.148	1.651	366	0.244	412	0.206	1.185	488	0.244	399	0.198	1.233	492	0.244	499	0.239	1.023	510	0.244
35 - 49	419	0.279	0.941	394	0.263	510	0.255	1.03	525	0.263	567	0.281	0.934	530	0.263	572	0.274	0.96	549	0.263
50 - 59	325	0.217	0.831	270	0.18	389	0.195	0.925	360	0.18	401	0.199	0.905	363	0.18	375	0.179	1.003	376	0.18
60 -	535	0.356	0.879	470	0.313	689	0.345	0.909	627	0.313	649	0.322	0.973	632	0.313	645	0.308	1.016	655	0.313
Occupation
Managers and Professionals / White Collar	223	0.149	0.839	187	0.125	275	0.138	0.907	249	0.125	277	0.137	0.908	251	0.125	270	0.129	0.966	261	0.125
Technicians, Clerks, Service Workers / Service Workers	509	0.339	0.853	434	0.289	615	0.308	0.941	578	0.289	627	0.311	0.93	583	0.289	637	0.305	0.949	605	0.289
Workers, Elementary Occupations, Armed Forces / Blue Collar	176	0.117	1.422	250	0.167	219	0.11	1.522	333	0.167	231	0.115	1.455	336	0.167	290	0.139	1.202	349	0.167
Inactive / Unemployed / Not working	593	0.395	1.061	629	0.419	891	0.446	0.941	839	0.419	881	0.437	0.96	845	0.419	894	0.428	0.981	877	0.419
Region
Nielsen I	160	0.107	1.504	241	0.16	320	0.16	1.002	321	0.16	323	0.16	1	323	0.16	331	0.158	1.013	335	0.16
Nielsen II	216	0.144	1.502	324	0.216	438	0.219	0.987	432	0.216	437	0.217	0.997	436	0.216	462	0.221	0.978	452	0.216
Nielsen IIIa	135	0.09	1.503	203	0.135	290	0.145	0.932	270	0.135	279	0.138	0.977	273	0.135	281	0.134	1.006	283	0.135
Nielsen IIIb	131	0.087	1.497	196	0.131	246	0.123	1.063	261	0.131	236	0.117	1.116	263	0.131	258	0.123	1.059	273	0.131
Nielsen IV	654	0.436	0.353	231	0.154	311	0.156	0.988	307	0.154	331	0.164	0.935	310	0.154	340	0.163	0.945	321	0.154
Nielsen V(a+b)	44	0.029	1.501	66	0.044	82	0.041	1.073	88	0.044	97	0.048	0.914	89	0.044	94	0.045	0.979	92	0.044
Nielsen VI	81	0.054	1.493	121	0.081	158	0.079	1.02	161	0.081	156	0.077	1.042	162	0.081	158	0.076	1.067	169	0.081
Nielsen VII	80	0.053	1.491	119	0.079	155	0.078	1.026	159	0.079	157	0.078	1.021	160	0.079	167	0.08	0.995	166	0.079
Population density
Densely populated area	542	0.361	1.003	543	0.362	792	0.396	0.914	724	0.362	802	0.398	0.91	730	0.362	777	0.372	0.974	757	0.362
Intermediate density area	621	0.414	1.002	622	0.415	846	0.423	0.98	829	0.415	843	0.418	0.992	836	0.415	878	0.42	0.988	867	0.415
Thinly populated area	338	0.225	0.992	335	0.223	362	0.181	1.234	447	0.223	371	0.184	1.213	450	0.223	436	0.209	1.071	467	0.223
5. Population targets are identified based on the data of the European Labour Force Survey (EU LFS - Eurostat).
Table 6 - Weighting Italy6
	W1					W2					W3					W4
	Unweighted basis	%	Weighting coef.	Weighted basis	Population Target	Unweighted basis	%	Weighting coef.	Weighted basis	Population Target	Unweighted basis	%	Weighting coef.	Weighted basis	Population Target	Unweighted basis	%	Weighting coef.	Weighted basis	Population Target
TOTAL	1000	1	1	1000	1	997	1	1	997	1	1003	1	1	1003	1	1025	1	1	1025	1
Gender
Male	474	0.474	1.008	478	0.478	483	0.484	0.987	477	0.478	469	0.468	1.022	479	0.478	466	0.455	1.051	490	0.478
Female	526	0.526	0.992	522	0.522	514	0.516	1.013	520	0.522	534	0.532	0.98	524	0.522	559	0.545	0.957	535	0.522
Age
18 - 34	230	0.23	0.98	225	0.225	237	0.238	0.948	225	0.225	253	0.252	0.893	226	0.225	225	0.22	1.027	231	0.225
35 - 49	280	0.28	1.014	284	0.284	260	0.261	1.089	283	0.284	307	0.306	0.928	285	0.284	295	0.288	0.987	291	0.284
50 - 59	152	0.152	1.07	163	0.163	143	0.143	1.134	162	0.163	162	0.162	1.007	163	0.163	169	0.165	0.987	167	0.163
60 -	338	0.338	0.97	328	0.328	357	0.358	0.916	327	0.328	281	0.28	1.171	329	0.328	336	0.328	1	336	0.328
Occupation
Managers and Professionals / White Collar	103	0.103	0.764	79	0.079	85	0.085	0.923	78	0.079	88	0.088	0.897	79	0.079	83	0.081	0.972	81	0.079
Technicians, Clerks, Service Workers / Service Workers	276	0.276	0.748	206	0.206	217	0.218	0.948	206	0.206	224	0.223	0.924	207	0.206	224	0.219	0.944	211	0.206
Workers, Elementary Occupations, Armed Forces / Blue Collar	156	0.156	1.01	158	0.158	109	0.109	1.441	157	0.158	137	0.137	1.154	158	0.158	134	0.131	1.205	162	0.158
Inactive / Unemployed / Not working	465	0.465	1.199	557	0.557	586	0.588	0.948	556	0.557	554	0.552	1.009	559	0.557	584	0.57	0.978	571	0.557
Region
NORD-OVEST	273	0.273	0.98	267	0.267	288	0.289	0.926	267	0.267	268	0.267	1.001	268	0.267	278	0.271	0.986	274	0.267
NORD-EST	204	0.204	0.949	194	0.194	203	0.204	0.951	193	0.194	204	0.203	0.952	194	0.194	200	0.195	0.992	198	0.194
CENTRO(I)	193	0.193	1.023	198	0.198	185	0.186	1.064	197	0.198	179	0.178	1.107	198	0.198	190	0.185	1.065	202	0.198
SUD	219	0.219	1.054	231	0.231	210	0.211	1.096	230	0.231	241	0.24	0.961	232	0.231	246	0.24	0.962	237	0.231
ISOLE	111	0.111	0.997	111	0.111	111	0.111	0.994	110	0.111	111	0.111	1	111	0.111	111	0.108	1.022	113	0.111
Population density
<= 199 inhab/sqkm	241	0.241	1.049	253	0.253	222	0.223	1.135	252	0.253	237	0.236	1.07	254	0.253	236	0.23	1.098	259	0.253
200-999 inhab/sqkm	413	0.413	0.978	404	0.404	404	0.405	0.997	403	0.404	426	0.425	0.951	405	0.404	438	0.427	0.945	414	0.404
>=1000 inhab/sqkm	346	0.346	0.992	343	0.343	371	0.372	0.922	342	0.343	340	0.339	1.012	344	0.343	351	0.342	1.002	352	0.343
6. Population targets are identified based on the data of the European Labour Force Survey (EU LFS - Eurostat).
Table 7 - Weighting New Zealand7
	W1					W2					W3					W4
	Unweighted basis	%	Weighting coef.	Weighted basis	Population	Unweighted basis	%	Weighting coef.	Weighted basis	Population	Unweighted basis	%	Weighting coef.	Weighted basis	Population	Unweighted basis	%	Weighting coef.	Weighted basis	Population
					Target					Target					Target					Target
TOTAL	999	1	1	999	1	998	1	1	998	1	1000	1	1	1000	1	1011	1	1	1011	1
Gender
Male	494	0.494	0.969	479	0.479	477	0.478	1.003	478	0.479	467	0.467	1.026	479	0.479	470	0.465	1.031	485	0.479
Female	505	0.506	1.03	520	0.521	521	0.522	0.997	520	0.521	533	0.533	0.977	521	0.521	541	0.535	0.973	526	0.521
Age
18 - 24	64	0.064	2.017	129	0.129	48	0.048	2.686	129	0.129	52	0.052	2.485	129	0.129	86	0.085	1.519	131	0.129
25 - 34	136	0.136	1.194	162	0.163	173	0.173	0.938	162	0.163	181	0.181	0.898	163	0.163	148	0.146	1.111	164	0.163
35 - 44	166	0.166	1.064	177	0.177	188	0.188	0.939	176	0.177	197	0.197	0.897	177	0.177	205	0.203	0.872	179	0.177
45 - 54	217	0.217	0.854	185	0.186	201	0.201	0.922	185	0.186	202	0.202	0.919	186	0.186	209	0.207	0.898	188	0.186
55 - 64	184	0.184	0.843	155	0.155	172	0.172	0.901	155	0.155	177	0.177	0.877	155	0.155	174	0.172	0.902	157	0.155
65 -	232	0.232	0.82	190	0.191	216	0.216	0.88	190	0.19	191	0.191	0.997	190	0.19	189	0.187	1.019	193	0.19
Occupation
Working	694	0.695	0.963	669	0.669	635	0.636	1.052	668	0.669	658	0.658	1.017	669	0.669	677	0.67	0.999	677	0.669
Not Working	305	0.305	1.083	330	0.331	363	0.364	0.91	330	0.331	342	0.342	0.967	331	0.331	334	0.33	1.001	334	0.331
Region
Auckland Northland	307	0.307	1.179	362	0.362	307	0.308	1.178	362	0.362	348	0.348	1.041	362	0.362	333	0.329	1.1	366	0.362
Bay of plenty Waikato Gisbone Hawkes Bay	194	0.194	1.025	199	0.199	202	0.202	0.984	199	0.199	181	0.181	1.1	199	0.199	215	0.213	0.936	201	0.199
Taranaki Manawatu-Wanganui Wellington	234	0.234	0.8	187	0.187	219	0.219	0.854	187	0.188	208	0.208	0.901	188	0.188	210	0.208	0.903	190	0.188
South Island	264	0.264	0.95	251	0.251	270	0.271	0.928	250	0.251	263	0.263	0.954	251	0.251	253	0.25	1.003	254	0.251
7. Population targets are identified based on the data of the European Labour Force Survey (EU LFS - Eurostat).
Table 8 - Weighting Poland8
	W1		W2					W3					W4
			Unweighted basis	%	Weighting coef.	Weighted basis	Population	Unweighted basis	%	Weighting coef.	Weighted basis	Population	Unweighted basis	%	Weighting coef.	Weighted basis	Population
							Target					Target					Target
TOTAL			1000	1	1	1000	1	1014	1	1	1014	1	1023	1	1	1023	1
Gender
Male			488	0.488	0.978	477	0.477	476	0.469	1.017	484	0.478	492	0.481	0.993	488	0.477
Female			512	0.512	1.021	523	0.523	538	0.531	0.985	530	0.522	531	0.519	1.007	535	0.523
Age
18 - 34			309	0.309	1.027	317	0.317	319	0.315	1.009	322	0.317	283	0.277	1.147	325	0.317
35 - 49			246	0.246	1.005	247	0.247	301	0.297	0.833	251	0.247	254	0.248	0.996	253	0.247
50 - 59			186	0.186	0.967	180	0.18	185	0.182	0.986	182	0.18	225	0.22	0.817	184	0.18
60 -			259	0.259	0.987	256	0.256	209	0.206	1.24	259	0.256	261	0.255	1.002	261	0.256
Occupation
Managers and Professionals / White Collar			160	0.16	0.808	129	0.129	133	0.131	0.985	131	0.129	135	0.132	0.979	132	0.129
Technicians, Clerks, Service Workers / Service Workers			216	0.216	0.765	165	0.165	187	0.184	0.896	167	0.165	187	0.183	0.904	169	0.165
Workers, Elementary Occupations, Armed Forces / Blue Collar			229	0.229	0.982	225	0.225	268	0.264	0.851	228	0.225	245	0.239	0.939	230	0.225
Inactive / Unemployed / Not working			395	0.395	1.217	481	0.481	426	0.42	1.144	487	0.481	456	0.446	1.078	492	0.481
Region
Region centralny (Central region)			197	0.197	1.034	204	0.204	204	0.201	1.012	207	0.204	205	0.2	1.016	208	0.204
Region poludniowy (Southern region)			204	0.204	1.019	208	0.208	196	0.193	1.075	211	0.208	191	0.187	1.113	213	0.208
Region wschodni (Eastern region)			176	0.176	0.995	175	0.175	190	0.187	0.934	178	0.175	207	0.202	0.865	179	0.175
Region pólnocno-zachodni (North-western region)			168	0.168	0.952	160	0.16	170	0.168	0.954	162	0.16	174	0.17	0.941	164	0.16
Region poludniowo-zachodni (South-western region)			102	0.102	1.017	104	0.104	101	0.1	1.041	105	0.104	93	0.091	1.141	106	0.104
Region pólnocny (North region)			153	0.153	0.979	150	0.15	153	0.151	0.993	152	0.15	153	0.15	1.002	153	0.15
Population density
<= 199 inhab/sqkm			335	0.335	1.308	438	0.438	384	0.379	1.157	444	0.438	402	0.393	1.115	448	0.438
200-999 inhab/sqkm			153	0.153	0.868	133	0.133	152	0.15	0.886	135	0.133	148	0.145	0.918	136	0.133
>=1000 inhab/sqkm			512	0.512	0.838	429	0.429	478	0.471	0.91	435	0.429	473	0.462	0.928	439	0.429
8. Population targets are identified based on the data of the European Labour Force Survey (EU LFS - Eurostat).
Table 9 - Weighting Sweden9
	W1		W2					W3					W4
			Unweighted basis	%	Weighting coef.	Weighted basis	Population	Unweighted basis	%	Weighting coef.	Weighted basis	Population	Unweighted basis	%	Weighting coef.	Weighted basis	Population
							Target					Target					Target
TOTAL			1009	1	1	1009	1	1017	1	1	1017	1	1016	1	1	1016	1
Gender
Male			528	0.523	0.946	499	0.495	514	0.505	0.979	503	0.495	508	0.5	0.99	503	0.495
Female			481	0.477	1.06	510	0.505	503	0.495	1.021	514	0.505	508	0.5	1.01	513	0.505
Age
18 - 34			215	0.213	1.302	280	0.277	207	0.204	1.363	282	0.277	206	0.203	1.368	282	0.277
35 - 49			267	0.265	0.959	256	0.254	285	0.28	0.905	258	0.254	285	0.281	0.904	258	0.254
50 - 59			194	0.192	0.794	154	0.153	171	0.168	0.908	155	0.153	176	0.173	0.882	155	0.153
60 -			333	0.33	0.958	319	0.316	354	0.348	0.908	322	0.316	349	0.344	0.921	321	0.316
Occupation
Managers and Professionals / White Collar			222	0.22	0.983	218	0.216	233	0.229	0.944	220	0.216	237	0.233	0.928	220	0.216
Technicians, Clerks, Service Workers / Service Workers			251	0.249	1.186	298	0.295	279	0.274	1.075	300	0.295	281	0.277	1.067	300	0.295
Workers, Elementary Occupations, Armed Forces / Blue Collar			127	0.126	1.323	168	0.166	144	0.142	1.176	169	0.166	133	0.131	1.272	169	0.166
Inactive / Unemployed / Not working			409	0.405	0.795	325	0.322	361	0.355	0.908	328	0.322	365	0.359	0.897	327	0.322
Region
Norrland			106	0.105	0.887	94	0.093	104	0.102	0.912	95	0.093	84	0.083	1.127	95	0.093
Mellansverige			251	0.249	1.024	257	0.255	262	0.258	0.989	259	0.255	250	0.246	1.035	259	0.255
Stockholm			208	0.206	1.061	221	0.219	217	0.213	1.025	222	0.219	235	0.231	0.946	222	0.219
Västsverige			190	0.188	1.058	201	0.199	203	0.2	0.998	203	0.199	194	0.191	1.043	202	0.199
Södra Sverige			254	0.252	0.93	236	0.234	231	0.227	1.031	238	0.234	253	0.249	0.94	238	0.234
Population density
<50 inhab/sq km			392	0.389	0.972	381	0.378	363	0.357	1.058	384	0.378	364	0.358	1.054	384	0.378
50-199 inhab/sq km			298	0.295	1.06	316	0.313	312	0.307	1.021	318	0.313	310	0.305	1.026	318	0.313
Over 200 inhab/sq km			319	0.316	0.979	312	0.309	342	0.336	0.92	315	0.309	342	0.337	0.919	314	0.309
9. Population targets are identified based on the data of the European Labour Force Survey (EU LFS - Eurostat).
Table 10 - Weighting United Kingdom10
	W1					W2					W3					W4
	Unweigthed basis	%	Weighting coef.	Weighted basis	Population	Unweigthed basis	%	Weighting coef.	Weighted basis	Population	Unweigthed basis	%	Weighting coef.	Weighted basis	Population	Unweigthed basis	%	Weighting coef.	Weighted basis	Population
					Target					Target					Target					Target
TOTAL	1011	1	1	1011	1	1000	1	1	1000	1	1014	1	1	1014	1	1031	1	1	1031	1
Gender
Male	445	0.44	1.109	493	0.488	495	0.495	0.986	488	0.488	500	0.493	0.99	495	0.488	502	0.487	1.002	503	0.488
Female	566	0.56	0.915	518	0.512	505	0.505	1.014	512	0.512	514	0.507	1.01	519	0.512	529	0.513	0.998	528	0.512
Age
18 - 34	288	0.285	1.025	295	0.292	260	0.26	1.123	292	0.292	288	0.284	1.028	296	0.292	283	0.274	1.064	301	0.292
35 - 49	256	0.253	1.066	273	0.27	286	0.286	0.944	270	0.27	289	0.285	0.947	274	0.27	297	0.288	0.937	278	0.27
50 - 59	174	0.172	0.919	160	0.158	164	0.164	0.965	158	0.158	166	0.164	0.966	160	0.158	166	0.161	0.983	163	0.158
60 -	293	0.29	0.966	283	0.28	290	0.29	0.965	280	0.28	271	0.267	1.047	284	0.28	285	0.276	1.013	289	0.28
Occupation
Managers and Professionals / White Collar	182	0.18	1.185	216	0.213	231	0.231	0.923	213	0.213	230	0.227	0.94	216	0.213	232	0.225	0.948	220	0.213
Technicians, Clerks, Service Workers / Service Workers	208	0.206	1.178	245	0.242	224	0.224	1.082	242	0.242	252	0.249	0.975	246	0.242	241	0.234	1.036	250	0.242
Workers, Elementary Occupations, Armed Forces / Blue Collar	114	0.113	1.188	135	0.134	112	0.112	1.196	134	0.134	112	0.11	1.213	136	0.134	122	0.118	1.132	138	0.134
Inactive / Unemployed / Not working	507	0.501	0.818	415	0.41	433	0.433	0.948	410	0.41	420	0.414	0.991	416	0.41	436	0.423	0.971	423	0.41
Region
North & Yorkshire	139	0.137	0.909	126	0.125	128	0.128	0.977	125	0.125	131	0.129	0.968	127	0.125	124	0.12	1.039	129	0.125
North West	125	0.124	0.901	113	0.111	115	0.115	0.969	111	0.111	121	0.119	0.934	113	0.111	120	0.116	0.957	115	0.111
Midlands	168	0.166	0.96	161	0.16	134	0.134	1.191	160	0.16	166	0.164	0.975	162	0.16	168	0.163	0.979	165	0.16
South West & Wales	135	0.134	1.001	135	0.134	134	0.134	0.997	134	0.134	123	0.121	1.101	135	0.134	137	0.133	1.005	138	0.134
South East & Anglia	242	0.239	0.954	231	0.228	252	0.252	0.906	228	0.228	250	0.247	0.926	232	0.228	236	0.229	0.998	235	0.228
Greater London	104	0.103	1.252	130	0.129	126	0.126	1.022	129	0.129	122	0.12	1.071	131	0.129	131	0.127	1.014	133	0.129
Scotland	82	0.081	1.053	86	0.085	91	0.091	0.939	85	0.085	86	0.085	1.007	87	0.085	91	0.088	0.968	88	0.085
Northern Ireland	16	0.016	1.757	28	0.028	20	0.02	1.39	28	0.028	15	0.015	1.879	28	0.028	24	0.023	1.194	29	0.028
Population density
<= 199 inhab/sqkm	204	0.202	1.05	214	0.212	203	0.203	1.043	212	0.212	212	0.209	1.013	215	0.212	214	0.208	1.02	218	0.212
200-999 inhab/sqkm	316	0.313	0.985	311	0.308	307	0.307	1.003	308	0.308	307	0.303	1.017	312	0.308	316	0.306	1.005	318	0.308
>=1000 inhab/sqkm	491	0.486	0.989	486	0.48	490	0.49	0.98	480	0.48	495	0.488	0.984	487	0.48	501	0.486	0.988	495	0.48
10. Population targets are identified based on the data of the Census ONS - European Labour Force Survey (EU LFS).
Table 11 – Weighting USA11
	W1					W2					W3					W4
	Unweighted basis	%	Weighting coef.	Weighted basis	%	Unweighted basis	%	Weighting coef.	Weighted basis	%	Unweighted basis	%	Weighting coef.	Weighted basis	%	Unweighted basis	%	Weighting coef.	Weighted basis	%
TOTAL	2089	1	1	2089	1	2007	1	1	2007	1	2003	1	1	2003	1	2008	1	1	2008	1
Gender
Male	923	0.492	1.112	1026	0.491	988	0.492	0.998	986	0.491	929	0.464	1.059	984	0.491	974	0.485	1.012	986	0.491
Female	1166	0.508	0.912	1063	0.509	1019	0.508	1.002	1021	0.509	1074	0.536	0.949	1019	0.509	1034	0.515	0.988	1022	0.509
Age												0
18 - 24	139	0.069	1.95	271	0.13	222	0.111	1.176	261	0.13	298	0.149	0.872	260	0.13	283	0.141	0.922	261	0.13
25 - 34	370	0.184	1.016	376	0.18	376	0.187	0.96	361	0.18	403	0.201	0.896	361	0.18	322	0.16	1.121	361	0.18
35 - 49	565	0.282	0.998	564	0.27	527	0.263	1.028	542	0.27	439	0.219	1.232	541	0.27	546	0.272	0.993	542	0.27
50 - 64	591	0.294	0.883	522	0.25	526	0.262	0.954	502	0.25	517	0.258	0.969	501	0.25	539	0.268	0.931	502	0.25
65 +	424	0.211	0.837	355	0.17	356	0.177	0.958	341	0.17	346	0.173	0.983	340	0.17	318	0.158	1.072	341	0.17
Region
Northeast Region	416	0.207	0.954	397	0.19	401	0.2	0.95	381	0.19	438	0.219	0.87	381	0.19	408	0.203	0.936	382	0.19
Midwest Region	454	0.226	1.011	459	0.22	463	0.231	0.955	442	0.22	433	0.216	1.018	441	0.22	463	0.231	0.955	442	0.22
South Region	738	0.368	1.019	752	0.36	731	0.364	0.989	723	0.36	756	0.377	0.954	721	0.36	741	0.369	0.976	723	0.36
West Region	481	0.24	0.998	480	0.23	412	0.205	1.121	462	0.23	376	0.188	1.226	461	0.23	396	0.197	1.167	462	0.23
Income
<25000	416	0.207	1.305	543	0.26	438	0.218	1.192	522	0.26	537	0.268	0.97	521	0.26	504	0.251	1.036	522	0.26
25001-50000	599	0.298	0.871	522	0.25	535	0.267	0.938	502	0.25	552	0.276	0.908	501	0.25	549	0.273	0.914	502	0.25
50001-75000	397	0.198	0.947	376	0.18	368	0.183	0.981	361	0.18	302	0.151	1.195	361	0.18	335	0.167	1.078	361	0.18
75000-100000	253	0.126	0.909	230	0.11	234	0.117	0.944	221	0.11	239	0.119	0.921	220	0.11	228	0.114	0.969	221	0.11
>100001	424	0.211	0.986	418	0.2	432	0.215	0.928	401	0.2	373	0.186	1.075	401	0.2	392	0.195	1.026	402	0.2
State confinement
Confined	950	0.473	0.989	940	0.917	1926	0.96	0.956	1841	0.917	0	0	0	0	0
Not totally confined	642	0.32	0.846	543	0.024	31	0.015	1.516	47	0.024	240	0.12	1.25	300	0.15
Not confined	497	0.248	1.219	606	0.059	50	0.025	2.38	119	0.059	1763	0.88	0.966	1703	0.85
Ethnic
Caucasian/White	1616	0.805	0.788	1274	0.61	1577	0.786	0.776	1224	0.61	1476	0.737	0.828	1222	0.61	1534	0.764	0.799	1225	0.61
African American/Black	151	0.075	1.801	272	0.13	146	0.073	1.788	261	0.13	193	0.096	1.347	260	0.13	214	0.107	1.22	261	0.13
Hispanic/Latino	144	0.072	2.611	376	0.18	106	0.053	3.406	361	0.18	137	0.068	2.635	361	0.18	113	0.056	3.195	361	0.18
Asian, Native Hawaiian or Pacific Islander	136	0.068	0.765	104	0.05	134	0.067	0.746	100	0.05	156	0.078	0.641	100	0.05	115	0.057	0.87	100	0.05
American Indian or Alaska Native	13	0.006	1.615	21	0.01	10	0.005	2	20	0.01	11	0.005	1.818	20	0.01	15	0.007	1.333	20	0.01
Biracial or multiracial background	29	0.014	1.448	42	0.02	34	0.017	1.176	40	0.02	30	0.015	1.333	40	0.02	17	0.008	2.353	40	0.02
11. Population targets are identified based on the data of the US Census Bureau.
