# Supplementary material for: ‘Citizens’ Attitudes Under Covid19’, a cross-country panel survey of public opinion in 11 advanced democracies
Source: Sci Data. 2022 Mar 28;9:108. doi: 10.1038/s41597-022-01249-x (PMC8960763; doi:10.1038/s41597-022-01249-x)
Supplement: Supplementary file 2 — Appendix B [file 41597_2022_1249_MOESM2_ESM.xlsx]

## Sheet: Sheet1
	Average Response Time
	Wave 1	Wave 2	Wave 3	Wave 4
Germany	00:14:15	00:23:55	00:20:50	00:24:43
France	00:16:23	00:16:11	00:18:31	00:19:46
United Kingdom	00:14:35	00:18:04	00:17:11	00:19:52
New Zealand	00:19:01	00:22:18	00:22:33	00:24:22
Austria	00:14:29	00:23:34	00:20:35	00:23:20
Italy	00:15:54	00:19:44	00:18:37	00:20:06
Sweden	x	00:21:34	00:21:31	00:23:36
Brazil	x	00:23:08	00:25:43	00:26:03
Poland	x	00:19:16	00:22:16	00:23:29
USA1	x	x	x	00:21:00
Australia1	x	x	x	00:26:00
Average	00:15:46	00:20:38	00:19:43	00:22:02
1 Average response time for respondents in the USA and in Australia could not be retrieved from polling company.
